# Supplementary material for: Enantioselective copper-catalyzed azidation/click cascade reaction for access to chiral 1,2,3-triazoles
Source: Nat Commun. 2024 Jun 10;15:4919. doi: 10.1038/s41467-024-49313-x (PMC11164697; doi:10.1038/s41467-024-49313-x)
Supplement: Supplementary file 3 — Source Data [file 41467_2024_49313_MOESM3_ESM.xlsx]

## Sheet: Sheet1
int-Ⅰ
C -0.735050 4.466326 -0.951589
C -1.074196 3.289624 -1.766489
C -0.268895 4.248181 0.430160
O -1.518377 3.531138 -2.988954
C -1.695210 2.246406 -3.631666
C -1.737945 1.269633 -2.449510
N -1.043235 2.057453 -1.407621
N 0.088590 3.142671 0.979721
C 0.663374 3.463893 2.307439
C 0.135948 4.891392 2.519792
O -0.172511 5.333901 1.179167
C -1.561101 5.726948 -1.223236
C -0.161054 5.689598 -1.674964
C -3.165974 0.880860 -1.984478
C -3.077050 0.091409 -0.677191
C -3.770797 -0.037183 -3.052696
C -4.042898 2.119430 -1.774127
C 2.211842 3.361632 2.311677
C 2.641327 1.925430 2.007166
C 2.710852 3.722387 3.716248
C 2.824981 4.308692 1.273949
H -0.832069 2.083419 -4.289947
H -2.614197 2.287114 -4.225073
H -1.175405 0.348772 -2.653033
H 0.259150 2.758936 3.046186
H -0.795430 4.920849 3.100049
H 0.861398 5.590652 2.945887
H -2.350390 5.606370 -1.965123
H -1.806999 6.310305 -0.336408
H 0.586574 6.247810 -1.110231
H 0.042160 5.537267 -2.735241
H -2.676391 0.698236 0.154100
H -4.077996 -0.242711 -0.368897
H -2.451279 -0.801234 -0.811535
H -3.825349 0.450422 -4.037836
H -4.794172 -0.319784 -2.764902
H -3.175750 -0.958742 -3.141877
H -3.629687 2.781329 -0.996105
H -4.175061 2.703751 -2.696892
H -5.042131 1.807221 -1.437062
H 2.273169 1.598292 1.024194
H 3.739146 1.857568 1.988732
H 2.258844 1.224263 2.762099
H 2.496508 4.767051 3.984233
H 3.800840 3.587818 3.767118
H 2.253302 3.069181 4.474432
H 3.921695 4.238733 1.309883
H 2.509680 4.042769 0.252570
H 2.555660 5.359842 1.459027
Cu -0.248993 1.297932 0.253945
N 0.859471 -1.737297 2.159396
N 0.372700 -0.705469 2.070686
N -0.151350 0.365345 1.988266
O 0.075506 -0.441991 -0.721979
C 0.834154 -1.422004 -0.792617
C 2.301453 -1.440201 -0.792702
C 0.388006 -2.797467 -0.863482
C 2.735788 -2.772664 -0.788917
C 3.202331 -0.374409 -0.819127
C 1.561005 -3.724585 -0.822040
C -1.013463 -3.144716 -1.246519
C 4.092663 -3.067251 -0.770594
C 4.562529 -0.657860 -0.806922
H 2.851382 0.657139 -0.870404
H 1.584500 -4.384768 -1.704525
O -1.425747 -2.694516 -2.305723
N -1.712167 -3.990450 -0.458488
C 4.987230 -1.993996 -0.774074
H 4.456040 -4.094919 -0.760992
H 5.299392 0.144631 -0.829226
C -3.003937 -4.460162 -0.953087
H -2.913634 -4.601054 -2.038229
H -3.189599 -5.445305 -0.499421
C -4.133694 -3.562381 -0.665157
C -5.078471 -2.849447 -0.413722
C -6.199599 -1.976562 -0.067256
H -7.100804 -2.565931 0.151067
H -5.954616 -1.386266 0.827817
H -6.434229 -1.283338 -0.887180
C -1.378657 -4.257949 0.936929
H -1.413819 -5.343064 1.111122
H -0.351719 -3.914293 1.124345
C -2.306446 -3.533961 1.888319
C -3.113346 -4.225013 2.790738
C -2.371073 -2.138231 1.840497
C -3.983450 -3.528314 3.633496
H -3.069773 -5.315821 2.831856
C -3.232900 -1.439943 2.679078
H -1.753221 -1.590362 1.123839
C -4.045705 -2.137490 3.578048
H -4.615529 -4.077506 4.332977
H -3.266938 -0.349824 2.632947
H -4.725716 -1.593346 4.235467
Br 6.838862 -2.353791 -0.755401
H 1.538612 -4.383136 0.062788
int-Ⅱ
C 3.097215 2.600327 0.550167
C 2.043790 3.509102 0.047042
C 3.053172 1.207926 0.071503
O 2.395615 4.777755 -0.061416
C 1.245103 5.518220 -0.503605
C 0.211660 4.429952 -0.853622
N 0.845006 3.203117 -0.301360
N 2.077486 0.636177 -0.539024
C 2.567160 -0.666030 -1.038236
C 3.828502 -0.857397 -0.184152
O 4.139963 0.484616 0.260369
C 3.646019 2.856390 1.957848
C 4.481691 3.190744 0.791350
C -1.210533 4.728502 -0.341418
C -2.164449 3.678355 -0.915236
C -1.632048 6.101860 -0.879740
C -1.246991 4.729490 1.189325
C 2.816875 -0.608609 -2.567112
C 1.503811 -0.272816 -3.281707
C 3.286381 -1.992156 -3.029854
C 3.871560 0.449513 -2.908625
H 1.541432 6.133930 -1.358833
H 0.930030 6.166245 0.324258
H 0.153572 4.295821 -1.946416
H 1.823769 -1.446103 -0.824699
H 3.647099 -1.472813 0.707745
H 4.695832 -1.233605 -0.735968
H 3.157178 3.662304 2.507369
H 3.880187 1.957601 2.529626
H 5.311896 2.530507 0.544867
H 4.589252 4.237508 0.512475
H -1.842587 2.664767 -0.640617
H -3.183363 3.823233 -0.528906
H -2.195418 3.735542 -2.013526
H -1.017735 6.914603 -0.465128
H -2.676399 6.302471 -0.600218
H -1.561980 6.137283 -1.977849
H -0.828789 3.796794 1.594999
H -0.674336 5.569994 1.608947
H -2.282946 4.825068 1.542674
H 1.116860 0.709238 -2.967383
H 1.671913 -0.237103 -4.368268
H 0.742954 -1.037636 -3.070519
H 4.229899 -2.296071 -2.552387
H 3.450653 -1.981410 -4.117457
H 2.520871 -2.750689 -2.806397
H 4.055163 0.450414 -3.992779
H 3.534047 1.460876 -2.632419
H 4.834467 0.255469 -2.411473
Cu 0.198163 1.261881 -0.173370
N -3.119708 2.109879 1.985370
N -2.113622 1.683639 1.654459
N -1.066565 1.216976 1.323744
O -0.476833 -0.512624 -0.875886
C -1.406360 -1.316200 -0.693849
C -2.840042 -1.064459 -0.504711
C -1.217558 -2.749811 -0.603230
C -3.494845 -2.290386 -0.303998
C -3.547737 0.139647 -0.525794
C -2.521214 -3.443394 -0.380800
C 0.053269 -3.420551 -1.015427
C -4.864965 -2.332467 -0.086306
C -4.918330 0.110036 -0.309333
H -3.041903 1.086801 -0.704822
H -2.749083 -4.118653 -1.223367
O 0.274740 -3.450329 -2.215673
N 0.836449 -3.984663 -0.069858
C -5.556554 -1.118354 -0.086132
H -5.389299 -3.274173 0.076614
H -5.498142 1.032366 -0.305689
C 1.932803 -4.844950 -0.507281
H 1.818640 -5.817840 -0.002498
H 1.804661 -5.012339 -1.584476
C 3.282968 -4.330244 -0.241169
C 4.423399 -4.003923 0.000333
C 5.785488 -3.594623 0.336408
H 6.383348 -4.462204 0.647119
H 6.287089 -3.126044 -0.522064
H 5.771568 -2.874849 1.168609
C 0.591360 -3.840549 1.365871
H -0.479899 -3.654819 1.521087
H 0.818526 -4.808659 1.834186
C 1.386287 -2.739166 2.041362
C 0.895514 -1.428777 2.065464
C 2.598840 -3.019289 2.682053
C 1.609005 -0.412015 2.704020
H -0.076333 -1.188070 1.626480
C 3.317951 -2.005883 3.315724
H 2.981841 -4.041687 2.685816
C 2.825270 -0.699147 3.325395
H 1.180252 0.593302 2.741765
H 4.257905 -2.239636 3.818128
H 3.375584 0.084157 3.849569
Br -7.416420 -1.129264 0.219525
H -2.522276 -4.066609 0.528551
